# Supplementary material for: Sustainability of common pool resources
Source: PLoS One. 2017 Feb 17;12(2):e0170981. doi: 10.1371/journal.pone.0170981 (PMC5315376; doi:10.1371/journal.pone.0170981)
Supplement: S1 File — It contains all the necessary data to replicate the statistical and regression results presented in this paper. (XLSX) [file pone.0170981.s001.xlsx]

## Sheet: group_dta
s.no	reg_dummy	terminal_prd	no_prosocial_ppl_grp	avg_edu	avg_age	avg_inc	no_male_grp	avg_exp_ern
1	0	1	1	16	0.75	6	2	30
2	0	6	2	16	0.5	4.75	2	40
3	0	2	1	16	1	4.25	3	32.75
4	0	1	0	16	1	4.75	3	30
5	0	10	4	16	0	3.5	0	63.25
6	0	1	1	16	0.25	4.75	1	30
7	0	2	1	11	1.75	4.75	3	31.75
8	0	3	2	13.5	1.75	4.5	1	53.5
9	0	4	2	10.75	2	6	3	56.5
10	0	3	1	11	1	4.75	2	45.5
11	0	4	2	12.5	1	4.75	3	37
12	0	3	1	7.5	1.75	3.5	1	41
13	0	1	1	15	0.5	4.75	4	30
14	0	1	0	15	0.75	6	4	30
15	0	1	1	15.5	0.75	4.75	2	30
16	0	1	2	13	1	4.75	2	30
17	0	1	1	16	1	4.25	3	30
18	0	4	2	16	0.5	4.75	3	32.5
19	0	1	1	16	1	4.75	1	30
20	0	1	1	16	1.75	6	2	30
21	0	3	2	16	2.25	4.75	3	32
22	0	1	2	8.75	4.25	5.5	3	30
23	0	1	1	8.75	2	6	2	30
24	0	1	1	8.75	2.5	6	0	30
25	0	1	1	11.5	2.25	6	0	30
26	0	1	2	9.75	2.75	6	1	30
27	0	2	3	9.75	2.25	6	1	34.75
28	0	3	3	16	3	3.25	3	31.5
29	0	1	2	16	1	6	2	30
30	0	1	1	16	1	3.5	4	30
31	0	1	1	16	1.5	3.5	3	30
32	0	1	2	14	1	4.75	2	30
33	0	1	2	14	1	4.75	2	30
34	0	1	1	12.5	2	4.75	3	30
35	0	7	4	13	0.5	3.5	3	57.5
36	0	1	2	8.5	3.25	4.75	0	30
37	0	1	1	14	2	4.75	1	30
38	0	1	1	9.5	2.25	6	0	30
39	0	1	2	10.25	2.25	4.75	0	30
40	0	1	0	13.25	3	6	3	30
41	0	3	3	15	1.5	4.5	4	37
42	0	1	1	12	1.5	4.75	4	30
43	0	1	0	11	2.25	6	4	30
44	0	2	1	9	2.25	6	4	38.75
45	0	9	4	8.5	1.5	5.75	4	112.25
46	0	1	2	15	2	6	4	30
47	0	1	1	15	2.25	6	4	30
48	0	1	1	15	1.25	6	2	30
49	0	1	2	13.25	2	6	3	30
50	0	1	0	12	3	6	2	30
51	0	1	1	9.75	1.25	5.75	1	30
52	0	9	4	13.5	1.25	5.75	3	72
53	0	7	4	14	1.5	4.75	4	47.25
54	0	5	3	16	1.25	3.5	4	59.5
55	0	4	1	16	0.75	4.75	3	59.25
56	0	1	0	15	1	6	3	30
57	0	1	1	13.25	1.75	3.5	1	30
58	0	1	1	12	0.5	3.5	1	30
59	0	1	1	11.5	2.75	3	1	30
60	0	1	2	12.5	2	4.75	1	30
61	0	1	0	12.5	2	2	2	30
62	0	5	3	12.5	1.5	3.5	2	35
63	0	1	1	12.5	3	5.75	2	30
64	0	1	0	11.5	0.5	3.25	2	30
65	0	2	3	13.25	2	6	3	35
66	0	5	3	16	2	5.5	4	51.75
67	0	1	1	8.25	2.75	4.5	3	30
68	1	3	2	8.5	3.5	4	2	33
69	1	8	2	9.75	4	3.5	4	40.25
70	1	16	4	10.5	3	4.5	4	191.5
71	1	1	1	9.75	2.75	4.25	1	30
72	1	16	4	9.25	2.25	4.75	0	48.75
73	1	3	2	8	3	4.5	1	33.75
74	1	13	4	9	2	4.75	3	55.5
75	1	2	2	9.5	1.25	4.75	0	31.5
76	1	4	3	8.75	3	4.75	3	42.75
77	1	13	4	7.25	2.5	5.25	3	61.75
78	1	5	3	10	2	5.75	2	60.75
79	1	12	3	9.5	1.75	4.5	1	55.75
80	1	19	4	14	1.25	5.25	4	107
81	1	15	4	12	1.25	2.25	2	72
82	1	17	4	16	1.25	3	4	286
83	1	9	3	12.5	1.5	5.25	2	65.75
84	1	6	3	8.25	2.25	4	1	42.5
85	1	4	3	12	1.5	2.75	1	40
86	1	9	3	12.5	1.75	2	1	121
87	1	3	2	10	2	4.5	0	46.5
88	1	6	4	11.25	3.5	4.5	0	40.75
89	1	6	3	11.75	2.75	6	2	43.75
90	1	7	3	8.75	3.25	2.25	0	42.75
91	1	10	3	11.5	1.75	3.25	2	110.75
92	1	1	1	10.25	2.5	5.25	0	30
93	1	6	3	8.5	2.25	4.5	2	50
94	1	1	1	6.5	3.5	2.25	3	30
95	1	16	4	9.25	2.75	3.5	2	129
96	1	16	4	7	2.5	4.5	2	92.25
97	1	3	2	10.25	1.75	5	3	34.25
98	1	1	1	8.25	2.25	4.75	1	30
99	1	1	1	6.5	2	2.25	0	30
100	1	4	4	10.5	1.75	4.5	1	34.25
101	1	5	2	8.5	2	3.5	0	35
102	1	4	2	9.25	2.25	3	0	38.5
103	1	12	4	7.75	2	4.75	0	86.75
104	1	16	4	12	1.75	3.5	2	197.75
105	1	16	4	8.25	2	4.75	1	128.75
106	1	1	2	10.75	2	6	1	30
107	1	1	2	12	2	4.75	1	30
108	1	3	3	13.25	1.25	3	2	44.25
109	1	10	4	10.5	3	5.25	2	99.5
110	1	4	3	12.5	2	5.5	0	35
111	1	4	3	9.5	2.75	4.75	3	35.75
112	1	10	3	8.75	3.25	4	2	52
113	1	6	4	13.5	2	4.75	1	77.5
114	1	16	4	7.5	2.25	5.75	0	2373
115	1	9	4	8.25	1.75	6	0	178.5
116	1	3	3	6.25	2.75	4.5	0	54.75
117	1	3	2	4.75	3.25	5.75	1	36
118	1	6	3	7.75	2	4.5	0	41.75
119	1	5	3	9.5	0.75	2.5	1	65.5
120	1	3	2	7.25	2.25	3	2	40.75
121	1	7	3	6.5	3.75	5.75	2	41
122	1	16	4	7.75	2.75	3.25	3	2780.75
123	1	20	4	11	2.75	4.25	3	76.25
124	1	4	3	6.25	3	3.75	2	34.25
125	1	2	3	8.25	2.25	3.25	1	34.25
126	1	3	3	10.5	2.25	3.5	2	37.5
127	1	3	3	8	2.75	4.5	3	33
128	1	5	4	9.5	2.25	5.25	2	81.5
129	1	8	4	10.25	2.75	4.5	1	41.5
130	1	8	3	10	3	4.75	1	164
131	1	20	4	11	2.5	5.75	0	88
132	1	7	4	10.25	2.5	4	2	47.25

## Sheet: Ind_dta
s.no	group_id	reg_dummy	age	gender	edu_year	agri	inc	svo	exp_earning	terminal_prd	no_of_hh_member
1	1	0	0	0	16	0	2	1	30	1	2
2	1	0	1	1	16	0	1	0	30	1	2
3	1	0	1	0	16	0	3	0	30	1	2
4	1	0	1	1	16	0	1	0	30	1	3
5	2	0	0	1	16	0	6	1	34	6	5
6	2	0	2	1	16	0	6	1	48	6	3
7	2	0	0	0	16	0	6	0	46	6	4
8	2	0	0	0	16	0	1	0	32	6	4
9	3	0	2	0	16	0	6	1	13	2	4
10	3	0	0	1	16	0	6	0	32	2	3
11	3	0	0	1	16	0	6	0	38	2	5
12	3	0	2	1	16	0	4	0	48	2	5
13	4	0	2	0	16	0	1	0	30	1	2
14	4	0	2	1	16	0	1	0	30	1	4
15	4	0	0	1	16	0	6	0	30	1	2
16	4	0	0	1	16	0	1	0	30	1	4
17	5	0	0	0	16	0	2	1	52	10	4
18	5	0	0	0	16	0	6	1	74	10	3
19	5	0	0	0	16	0	6	1	73	10	3
20	5	0	0	0	16	0	6	1	54	10	3
21	6	0	0	0	16	0	6	0	30	1	3
22	6	0	0	1	16	0	1	1	30	1	2
23	6	0	0	0	16	0	6	0	30	1	2
24	6	0	0	0	16	0	1	0	30	1	3
25	7	0	2	1	16	0	1	0	25	2	4
26	7	0	4	1	8	0	1	0	32	2	2
27	7	0	1	0	8	0	1	1	30	2	2
28	7	0	0	1	12	0	6	0	40	2	2
29	8	0	4	0	16	0	1	1	60	3	2
30	8	0	1	0	16	0	2	1	62	3	3
31	8	0	0	0	12	0	6	0	46	3	4
32	8	0	2	1	10	0	1	0	46	3	3
33	9	0	0	1	12	0	1	0	42	4	3
34	9	0	4	1	10	0	1	1	100	4	4
35	9	0	1	0	16	0	2	1	22	4	2
36	9	0	3	1	5	0	1	0	62	4	2
37	10	0	1	0	12	0	1	0	48	3	2
38	10	0	1	0	8	0	6	0	52	3	3
39	10	0	2	1	12	0	1	0	46	3	4
40	10	0	0	1	12	0	1	1	36	3	5
41	11	0	1	0	16	0	1	0	52	4	3
42	11	0	2	1	10	1	1	0	46	4	4
43	11	0	0	1	12	0	1	1	34	4	5
44	11	0	1	1	12	0	6	1	16	4	3
45	12	0	3	0	5	0	1	0	42	3	1
46	12	0	2	0	12	0	1	0	37	3	4
47	12	0	1	0	8	0	6	0	63	3	2
48	12	0	1	1	5	0	6	1	22	3	4
49	13	0	0	1	16	0	1	0	30	1	2
50	13	0	0	1	12	0	1	0	30	1	3
51	13	0	1	1	16	0	1	0	30	1	2
52	13	0	1	1	16	0	6	1	30	1	2
53	14	0	0	1	16	0	1	0	30	1	2
54	14	0	1	1	16	0	1	0	30	1	2
55	14	0	1	1	12	0	1	0	30	1	1
56	14	0	1	1	16	0	1	0	30	1	3
57	15	0	0	1	15	0	1	0	30	1	2
58	15	0	1	0	16	0	1	0	30	1	4
59	15	0	1	1	16	0	1	0	30	1	3
60	15	0	1	0	16	0	6	1	30	1	1
61	16	0	1	0	4	0	1	1	30	1	3
62	16	0	1	0	16	0	1	1	30	1	3
63	16	0	1	1	16	0	1	0	30	1	3
64	16	0	1	1	16	0	6	0	30	1	2
65	17	0	1	0	16	0	3	1	30	1	3
66	17	0	1	1	16	0	6	0	30	1	3
67	17	0	1	1	16	0	1	0	30	1	2
68	17	0	1	1	16	0	1	0	30	1	3
69	18	0	1	1	16	0	1	1	34	4	3
70	18	0	0	1	16	0	1	1	32	4	3
71	18	0	1	0	16	0	1	0	33	4	4
72	18	0	0	1	16	0	6	0	31	4	2
73	19	0	1	0	16	0	1	0	30	1	4
74	19	0	1	0	16	0	1	0	30	1	2
75	19	0	1	0	16	0	1	0	30	1	2
76	19	0	1	1	16	0	6	1	30	1	2
77	20	0	2	0	16	0	1	0	30	1	2
78	20	0	1	0	16	0	1	0	30	1	3
79	20	0	2	1	16	0	1	1	30	1	2
80	20	0	2	1	16	0	1	0	30	1	3
81	21	0	2	1	16	0	1	0	14	3	2
82	21	0	3	1	16	0	1	1	45	3	3
83	21	0	2	0	16	0	6	0	36	3	3
84	21	0	2	1	16	0	1	1	33	3	1
85	22	0	5	1	10	0	4	0	30	1	5
86	22	0	3	0	5	0	1	0	30	1	3
87	22	0	5	1	10	1	1	1	30	1	5
88	22	0	4	1	10	1	2	1	30	1	2
89	23	0	1	0	8	0	1	1	30	1	3
90	23	0	3	1	12	0	1	0	30	1	3
91	23	0	2	1	5	0	1	0	30	1	2
92	23	0	2	0	10	0	1	0	30	1	2
93	24	0	2	0	5	0	1	1	30	1	3
94	24	0	3	0	10	1	1	0	30	1	4
95	24	0	2	0	10	1	0	0	30	1	2
96	24	0	3	0	10	0	1	0	30	1	2
97	25	0	3	0	16	0	1	1	30	1	4
98	25	0	2	0	10	0	1	0	30	1	2
99	25	0	2	0	8	0	1	0	30	1	2
100	25	0	2	0	12	1	1	0	30	1	4
101	26	0	2	0	10	0	1	0	30	1	2
102	26	0	3	0	12	0	1	1	30	1	2
103	26	0	4	0	5	0	1	1	30	1	4
104	26	0	2	1	12	0	1	0	30	1	2
105	27	0	2	0	8	0	1	1	31	2	2
106	27	0	3	1	16	1	1	1	22	2	4
107	27	0	1	0	5	0	1	0	43	2	3
108	27	0	3	0	10	0	1	1	43	2	5
109	28	0	1	1	16	0	6	1	35	3	2
110	28	0	4	1	16	0	4	1	34	3	4
111	28	0	1	0	16	0	6	0	22	3	4
112	28	0	1	1	16	0	1	1	35	3	2
113	29	0	1	1	16	0	1	1	30	1	2
114	29	0	1	1	16	0	1	0	30	1	2
115	29	0	1	0	16	1	1	0	30	1	2
116	29	0	1	0	16	0	1	1	30	1	3
117	30	0	1	1	16	0	1	1	30	1	3
118	30	0	0	1	16	0	6	0	30	1	2
119	30	0	2	1	16	0	6	0	30	1	3
120	30	0	1	1	16	0	1	0	30	1	5
121	31	0	1	0	16	0	1	0	30	1	3
122	31	0	1	1	16	0	6	1	30	1	3
123	31	0	2	1	16	0	6	0	30	1	5
124	31	0	2	1	16	0	1	0	30	1	3
125	32	0	2	0	12	1	1	1	30	1	3
126	32	0	1	0	16	0	6	0	30	1	3
127	32	0	1	1	16	0	1	1	30	1	3
128	32	0	0	1	12	0	1	0	30	1	4
129	33	0	0	0	12	0	6	1	30	1	3
130	33	0	1	0	16	0	1	0	30	1	4
131	33	0	3	1	16	0	1	0	30	1	3
132	33	0	0	1	12	0	1	1	30	1	3
133	34	0	2	1	16	0	1	0	30	1	3
134	34	0	2	1	12	0	1	0	30	1	4
135	34	0	4	0	10	0	1	1	30	1	3
136	34	0	0	1	12	0	6	0	30	1	2
137	35	0	1	1	12	0	1	1	64	7	4
138	35	0	1	1	16	0	6	1	51	7	2
139	35	0	0	0	12	0	6	1	43	7	3
140	35	0	0	1	12	0	1	1	72	7	3
141	36	0	3	0	5	0	1	0	30	1	2
142	36	0	3	0	16	0	1	0	30	1	2
143	36	0	3	0	8	1	1	1	30	1	2
144	36	0	4	0	5	1	6	1	30	1	3
145	37	0	3	0	16	0	1	0	30	1	4
146	37	0	0	0	12	0	1	0	30	1	2
147	37	0	2	0	12	0	6	1	30	1	2
148	37	0	3	1	16	0	1	0	30	1	4
149	38	0	1	0	8	0	1	0	30	1	2
150	38	0	3	0	8	0	1	0	30	1	4
151	38	0	3	0	10	0	1	0	30	1	3
152	38	0	2	0	12	0	1	1	30	1	3
153	39	0	2	0	16	0	6	1	30	1	2
154	39	0	2	0	10	0	1	1	30	1	3
155	39	0	3	0	10	0	1	0	30	1	2
156	39	0	3	0	5	0	1	0	30	1	3
157	40	0	3	1	16	0	1	0	30	1	4
158	40	0	2	1	16	0	1	0	30	1	5
159	40	0	4	0	5	0	1	0	30	1	2
160	40	0	3	1	16	0	1	0	30	1	2
161	41	0	2	1	12	0	1	1	42	3	4
162	41	0	3	1	16	0	2	0	48	3	2
163	41	0	1	1	16	0	1	1	29	3	4
164	41	0	0	1	16	0	6	1	29	3	4
165	42	0	3	1	16	1	1	0	30	1	4
166	42	0	1	1	10	0	6	0	30	1	3
167	42	0	1	1	12	0	1	1	30	1	3
168	42	0	1	1	10	0	1	0	30	1	2
169	43	0	2	1	8	0	1	0	30	1	2
170	43	0	1	1	12	0	1	0	30	1	3
171	43	0	3	1	16	0	1	0	30	1	3
172	43	0	3	1	8	0	1	0	30	1	4
173	44	0	2	1	10	0	1	0	42	2	2
174	44	0	4	1	10	0	1	1	25	2	3
175	44	0	1	1	8	0	1	0	61	2	2
176	44	0	2	1	8	0	1	0	27	2	2
177	45	0	2	1	8	0	1	1	105	9	4
178	45	0	1	1	10	0	1	1	129	9	3
179	45	0	1	1	8	1	1	1	108	9	2
180	45	0	2	1	8	0	1	1	107	9	4
181	46	0	4	1	16	0	1	1	30	1	4
182	46	0	2	1	16	0	1	1	30	1	4
183	46	0	2	1	16	0	1	0	30	1	3
184	46	0	0	1	12	0	1	0	30	1	2
185	47	0	4	1	16	0	1	0	30	1	2
186	47	0	0	1	12	0	1	0	30	1	2
187	47	0	4	1	16	0	1	0	30	1	4
188	47	0	2	1	16	0	1	1	30	1	4
189	48	0	3	1	12	0	1	0	30	1	3
190	48	0	0	0	16	0	6	0	30	1	5
191	48	0	2	1	16	0	1	1	30	1	3
192	48	0	0	0	16	0	1	0	30	1	4
193	49	0	3	1	16	0	1	0	30	1	2
194	49	0	2	0	5	0	1	1	30	1	2
195	49	0	3	1	16	0	1	0	30	1	3
196	49	0	0	1	16	0	1	1	30	1	5
197	50	0	2	0	16	0	1	0	30	1	3
198	50	0	3	1	10	0	1	0	30	1	2
199	50	0	3	0	12	0	1	0	30	1	4
200	50	0	4	1	10	0	1	0	30	1	4
201	51	0	2	0	10	0	1	1	30	1	5
202	51	0	2	1	8	0	1	0	30	1	2
203	51	0	0	0	16	0	6	0	30	1	3
204	51	0	1	0	5	0	1	0	30	1	3
205	52	0	2	1	12	0	1	1	99	9	4
206	52	0	1	1	10	0	1	1	71	9	2
207	52	0	1	1	16	0	1	1	40	9	5
208	52	0	1	0	16	0	6	1	78	9	2
209	53	0	2	1	12	0	1	1	67	7	5
210	53	0	2	1	16	0	1	1	19	7	4
211	53	0	1	1	16	0	6	1	52	7	3
212	53	0	1	1	12	0	1	1	51	7	2
213	54	0	1	1	16	0	6	1	27	5	4
214	54	0	1	1	16	0	1	1	32	5	4
215	54	0	1	1	16	0	1	1	39	5	4
216	54	0	2	1	16	0	6	0	140	5	4
217	55	0	1	1	16	0	6	0	78	4	4
218	55	0	0	1	16	0	1	1	44	4	1
219	55	0	1	0	16	0	1	0	67	4	3
220	55	0	1	1	16	0	6	0	48	4	5
221	56	0	1	1	12	0	1	0	30	1	3
222	56	0	1	0	16	0	1	0	30	1	3
223	56	0	0	1	16	0	1	0	30	1	2
224	56	0	2	1	16	0	6	0	30	1	2
225	57	0	4	1	0	0	6	1	30	1	2
226	57	0	1	0	16	0	6	0	30	1	4
227	57	0	0	0	16	0	6	0	30	1	2
228	57	0	2	0	16	0	1	0	30	1	4
229	58	0	0	0	12	0	1	0	30	1	4
230	58	0	0	0	12	0	6	0	30	1	3
231	58	0	2	0	12	0	1	1	30	1	3
232	58	0	0	1	12	0	6	0	30	1	2
233	59	0	3	1	10	0	3	0	30	1	2
234	59	0	3	0	10	1	6	0	30	1	3
235	59	0	3	0	10	0	1	0	30	1	3
236	59	0	2	0	16	0	6	1	30	1	2
237	60	0	2	0	10	0	6	1	30	1	3
238	60	0	3	0	12	0	1	1	30	1	3
239	60	0	1	1	12	0	1	0	30	1	2
240	60	0	2	0	16	0	1	0	30	1	2
241	61	0	1	1	12	0	6	0	30	1	4
242	61	0	5	1	16	0	6	0	30	1	5
243	61	0	2	0	10	0	6	0	30	1	2
244	61	0	0	0	12	0	6	0	30	1	3
245	62	0	2	0	16	0	1	1	32	5	2
246	62	0	3	0	10	0	6	1	55	5	3
247	62	0	0	1	12	0	1	1	28	5	2
248	62	0	1	1	12	0	6	0	25	5	3
249	63	0	1	0	16	0	1	1	30	1	4
250	63	0	4	1	12	0	6	0	30	1	2
251	63	0	5	1	10	0	6	0	30	1	5
252	63	0	2	0	12	0	6	0	30	1	2
253	64	0	0	0	12	0	6	0	30	1	1
254	64	0	0	1	12	0	6	0	30	1	2
255	64	0	0	1	12	0	6	0	30	1	3
256	64	0	2	0	10	0	6	0	30	1	4
257	65	0	1	1	16	0	1	1	35	2	2
258	65	0	1	1	16	0	1	1	18	2	2
259	65	0	2	0	16	0	1	1	32	2	2
260	65	0	4	1	5	0	1	0	55	2	2
261	66	0	1	1	16	0	1	1	36	5	3
262	66	0	2	1	16	0	1	1	43	5	4
263	66	0	2	1	16	0	1	0	46	5	2
264	66	0	3	1	16	0	4	1	82	5	3
265	67	0	4	1	8	0	1	0	30	1	2
266	67	0	0	1	8	0	6	0	30	1	2
267	67	0	2	0	12	0	1	0	30	1	5
268	67	0	5	1	5	0	1	1	30	1	1
269	68	1	3	1	10	1	1	1	25	3	2
270	68	1	5	1	8	1	1	1	35	3	5
271	68	1	3	0	8	1	1	0	46	3	2
272	68	1	3	0	8	1	1	0	26	3	3
273	69	1	5	1	5	1	1	1	36	8	2
274	69	1	4	1	10	1	1	0	41	8	4
275	69	1	4	1	8	1	1	1	39	8	4
276	69	1	3	1	16	0	1	0	45	8	2
277	70	1	2	0	12	1	1	1	161	16	3
278	70	1	3	1	10	1	1	1	405	16	3
279	70	1	4	1	10	1	1	1	99	16	5
280	70	1	3	0	10	1	1	1	101	16	2
281	71	1	3	0	5	1	1	0	30	1	2
282	71	1	2	1	10	1	1	0	30	1	2
283	71	1	3	0	12	1	1	1	30	1	3
284	71	1	3	0	12	1	1	0	30	1	3
285	72	1	3	0	5	1	1	1	69	16	3
286	72	1	2	0	10	1	1	1	45	16	3
287	72	1	1	0	12	1	1	1	36	16	2
288	72	1	3	0	10	1	1	1	45	16	3
289	73	1	3	0	5	1	1	1	24	3	2
290	73	1	4	1	10	1	1	0	43	3	3
291	73	1	2	0	12	1	0	1	34	3	4
292	73	1	3	0	5	1	1	0	34	3	4
293	74	1	1	0	10	1	1	1	69	13	3
294	74	1	2	1	8	1	1	1	27	13	4
295	74	1	3	1	8	1	1	1	43	13	2
296	74	1	2	1	10	1	1	1	83	13	3
297	75	1	2	0	8	1	1	1	53	2	3
298	75	1	2	0	10	0	1	1	21	2	4
299	75	1	0	0	10	1	1	0	22	2	2
300	75	1	1	0	10	0	1	0	30	2	4
301	76	1	3	1	10	1	6	0	34	4	3
302	76	1	3	1	5	1	1	1	59	4	2
303	76	1	4	1	8	1	1	1	58	4	4
304	76	1	2	0	12	1	1	1	20	4	3
305	77	1	2	1	8	0	2	1	61	13	3
306	77	1	2	1	8	1	1	1	29	13	2
307	77	1	4	1	5	1	3	1	101	13	5
308	77	1	2	0	8	1	1	1	56	13	2
309	78	1	3	1	8	1	1	1	46	5	3
310	78	1	2	1	10	0	2	0	75	5	3
311	78	1	1	0	10	1	1	1	56	5	5
312	78	1	2	1	12	0	1	1	66	5	2
313	79	1	1	0	8	1	2	0	75	12	2
314	79	1	3	1	8	1	6	1	63	12	3
315	79	1	2	0	10	1	1	1	55	12	2
316	79	1	1	0	12	1	1	1	30	12	2
317	80	1	1	1	12	0	1	1	170	19	3
318	80	1	2	1	12	0	1	1	98	19	4
319	80	1	1	1	16	0	1	1	36	19	2
320	80	1	1	1	16	0	1	1	124	19	3
321	81	1	1	1	12	0	1	1	68	15	2
322	81	1	2	1	8	0	1	1	74	15	4
323	81	1	1	0	16	0	6	1	62	15	4
324	81	1	1	1	12	1	6	1	84	15	5
325	82	1	1	1	16	0	6	1	361	17	2
326	82	1	2	1	16	0	1	1	487	17	3
327	82	1	1	1	16	0	1	1	112	17	3
328	82	1	1	1	16	0	6	1	184	17	2
329	83	1	2	0	10	1	2	1	99	9	3
330	83	1	1	0	16	1	1	0	55	9	5
331	83	1	2	1	12	1	2	1	49	9	2
332	83	1	1	1	12	1	2	1	60	9	4
333	84	1	3	1	12	1	4	1	25	6	3
334	84	1	3	0	8	1	1	0	69	6	3
335	84	1	1	0	8	1	6	1	41	6	2
336	84	1	2	0	5	1	1	1	35	6	3
337	85	1	2	0	8	1	4	1	35	4	2
338	85	1	1	0	8	1	6	1	46	4	2
339	85	1	1	0	16	1	1	0	44	4	2
340	85	1	2	1	16	1	6	1	35	4	2
341	86	1	2	0	16	1	6	1	135	9	4
342	86	1	2	0	10	1	2	1	91	9	3
343	86	1	3	1	8	1	6	1	148	9	2
344	86	1	0	0	16	1	6	0	110	9	2
345	87	1	3	0	12	1	6	1	55	3	2
346	87	1	2	0	10	1	1	0	38	3	2
347	87	1	1	0	10	1	1	0	43	3	2
348	87	1	2	0	8	1	2	1	50	3	4
349	88	1	2	0	5	1	6	1	63	6	3
350	88	1	1	0	16	1	2	1	42	6	4
351	88	1	0	0	12	1	1	1	30	6	2
352	88	1	1	0	12	1	1	1	28	6	5
353	89	1	3	1	5	1	1	0	58	6	2
354	89	1	2	1	10	1	1	1	47	6	2
355	89	1	1	0	16	1	1	1	42	6	3
356	89	1	1	0	16	1	1	1	28	6	4
357	90	1	3	0	12	1	1	1	48	7	2
358	90	1	3	0	10	1	1	0	53	7	3
359	90	1	2	0	8	1	6	1	28	7	4
360	90	1	0	0	5	1	6	1	42	7	4
361	91	1	1	1	16	1	6	0	123	10	2
362	91	1	2	0	10	1	2	1	86	10	2
363	91	1	3	1	12	1	6	1	104	10	3
364	91	1	1	0	8	1	1	1	130	10	4
365	92	1	2	0	8	1	1	0	30	1	2
366	92	1	1	0	12	1	1	1	30	1	4
367	92	1	3	0	16	1	2	0	30	1	3
368	92	1	4	0	5	1	3	0	30	1	4
369	93	1	1	0	8	1	1	1	61	6	2
370	93	1	2	0	10	1	2	1	33	6	2
371	93	1	2	1	8	1	1	0	62	6	2
372	93	1	4	1	8	1	6	1	44	6	3
373	94	1	3	0	5	1	6	1	30	1	2
374	94	1	4	1	5	1	0	0	30	1	4
375	94	1	4	1	8	1	6	0	30	1	3
376	94	1	3	1	8	1	1	0	30	1	5
377	95	1	1	0	12	1	1	1	132	16	4
378	95	1	3	0	5	1	6	1	172	16	2
379	95	1	4	1	10	1	6	1	100	16	4
380	95	1	3	1	10	1	1	1	112	16	3
381	96	1	1	0	10	1	6	1	103	16	2
382	96	1	3	0	5	1	1	1	110	16	4
383	96	1	3	1	8	1	2	1	109	16	2
384	96	1	3	1	5	1	1	1	47	16	3
385	97	1	1	0	16	1	1	0	31	3	4
386	97	1	1	1	12	1	5	1	30	3	4
387	97	1	2	1	8	1	1	0	31	3	3
388	97	1	3	1	5	1	1	1	45	3	4
389	98	1	2	0	10	1	1	0	30	1	3
390	98	1	3	0	10	1	1	0	30	1	3
391	98	1	2	1	8	1	6	0	30	1	3
392	98	1	2	0	5	1	1	1	30	1	2
393	99	1	2	0	5	1	1	0	30	1	2
394	99	1	1	0	8	1	0	0	30	1	2
395	99	1	2	0	8	1	6	0	30	1	3
396	99	1	3	0	5	1	6	1	30	1	2
397	100	1	1	0	8	1	1	1	41	4	4
398	100	1	1	0	12	0	1	1	24	4	5
399	100	1	3	1	12	1	0	1	36	4	4
400	100	1	2	0	10	1	2	1	36	4	2
401	101	1	3	0	8	1	0	0	50	5	3
402	101	1	2	0	8	1	1	1	13	5	2
403	101	1	2	0	8	1	1	1	17	5	2
404	101	1	1	0	10	1	6	0	60	5	4
405	102	1	1	0	12	1	1	0	44	4	5
406	102	1	2	0	10	1	6	1	33	4	3
407	102	1	2	0	10	1	6	1	23	4	4
408	102	1	4	0	5	1	3	0	54	4	2
409	103	1	2	0	5	1	1	1	75	12	2
410	103	1	3	0	8	1	1	1	95	12	5
411	103	1	2	0	8	1	1	1	58	12	3
412	103	1	1	0	10	1	1	1	119	12	5
413	104	1	2	0	10	1	1	1	265	16	2
414	104	1	2	1	12	1	1	1	216	16	4
415	104	1	1	1	16	1	1	1	181	16	2
416	104	1	2	0	10	1	1	1	129	16	3
417	105	1	2	1	10	1	6	1	197	16	4
418	105	1	2	0	8	1	1	1	130	16	2
419	105	1	1	0	10	1	1	1	111	16	2
420	105	1	3	0	5	1	1	1	77	16	4
421	106	1	1	0	16	1	1	1	30	1	4
422	106	1	3	0	5	1	1	1	30	1	2
423	106	1	0	0	12	0	1	0	30	1	4
424	106	1	4	1	10	1	1	0	30	1	4
425	107	1	1	1	8	1	1	1	30	1	2
426	107	1	2	0	16	1	6	0	30	1	3
427	107	1	3	0	16	1	1	0	30	1	3
428	107	1	2	0	8	1	1	1	30	1	3
429	108	1	3	0	5	1	1	1	55	3	3
430	108	1	1	1	16	1	6	1	30	3	2
431	108	1	1	0	16	1	6	1	51	3	3
432	108	1	0	1	16	1	3	0	41	3	3
433	109	1	1	0	10	1	2	1	142	10	3
434	109	1	3	0	8	1	2	1	140	10	2
435	109	1	4	1	8	1	2	1	72	10	4
436	109	1	4	1	16	1	1	1	44	10	4
437	110	1	3	0	10	1	1	1	37	4	3
438	110	1	0	0	16	1	1	0	15	4	4
439	110	1	2	0	16	0	3	1	24	4	2
440	110	1	3	0	8	1	1	1	64	4	1
441	111	1	5	1	6	1	1	1	37	4	4
442	111	1	2	1	8	1	1	1	40	4	5
443	111	1	1	0	12	1	1	0	29	4	3
444	111	1	3	1	12	1	1	1	37	4	3
445	112	1	2	0	8	1	1	1	53	10	2
446	112	1	4	1	10	1	1	1	51	10	3
447	112	1	5	1	5	1	3	0	54	10	1
448	112	1	2	0	12	1	1	1	50	10	2
449	113	1	2	1	16	1	1	1	100	6	4
450	113	1	3	0	12	1	1	1	80	6	3
451	113	1	1	0	16	1	6	1	78	6	5
452	113	1	2	0	10	1	1	1	52	6	2
453	114	1	3	0	8	1	1	1	2381	16	3
454	114	1	2	0	20	1	1	1	2342	16	3
455	114	1	2	0	5	1	1	1	2391	16	4
456	114	1	2	0	5	1	1	1	2378	16	4
457	115	1	2	0	10	1	1	1	205	9	3
458	115	1	3	0	8	1	1	1	190	9	2
459	115	1	1	0	1	1	1	1	181	9	2
460	115	1	1	0	10	1	1	1	138	9	3
461	116	1	3	0	10	1	2	1	64	3	2
462	116	1	4	0	5	1	3	1	44	3	3
463	116	1	2	0	5	1	3	1	52	3	2
464	116	1	2	0	5	1	2	0	59	3	2
465	117	1	2	0	5	1	1	0	38	3	4
466	117	1	3	0	4	1	1	1	33	3	4
467	117	1	3	0	5	1	2	0	35	3	2
468	117	1	5	1	5	1	1	1	38	3	4
469	118	1	1	0	10	1	4	1	41	6	2
470	118	1	3	0	8	1	4	1	40	6	2
471	118	1	2	0	8	1	1	0	44	6	3
472	118	1	2	0	5	1	1	1	42	6	4
473	119	1	0	0	10	1	1	1	57	5	4
474	119	1	0	0	10	1	5	1	51	5	2
475	119	1	1	1	10	1	6	0	83	5	5
476	119	1	2	0	8	1	6	1	71	5	4
477	120	1	2	0	5	1	4	0	84	3	3
478	120	1	2	0	8	1	5	0	20	3	3
479	120	1	3	1	8	1	5	1	12	3	5
480	120	1	2	1	8	1	2	1	47	3	3
481	121	1	3	0	5	1	2	1	48	7	4
482	121	1	4	1	8	1	1	1	45	7	5
483	121	1	4	1	8	1	1	1	31	7	2
484	121	1	4	0	5	1	1	0	40	7	4
485	122	1	2	1	10	1	6	1	3220	16	4
486	122	1	3	1	8	1	5	1	3270	16	5
487	122	1	4	1	8	1	2	1	2218	16	4
488	122	1	2	0	5	1	2	1	2415	16	2
489	123	1	1	0	12	1	6	1	64	20	3
490	123	1	5	1	12	1	3	1	63	20	4
491	123	1	3	1	8	1	1	1	100	20	5
492	123	1	2	1	12	1	1	1	78	20	4
493	124	1	3	0	5	1	4	1	42	4	2
494	124	1	2	0	10	1	3	1	30	4	4
495	124	1	4	1	5	1	4	0	39	4	3
496	124	1	3	1	5	1	2	1	26	4	3
497	125	1	3	1	5	1	6	1	18	2	4
498	125	1	2	0	8	1	3	0	63	2	2
499	125	1	2	0	10	1	2	1	18	2	4
500	125	1	2	0	10	1	4	1	38	2	2
501	126	1	2	0	10	1	3	0	36	3	2
502	126	1	1	0	10	1	2	1	33	3	2
503	126	1	4	1	12	1	5	1	43	3	3
504	126	1	2	1	10	1	4	1	38	3	2
505	127	1	2	1	10	1	3	1	32	3	3
506	127	1	2	0	5	1	3	1	31	3	2
507	127	1	4	1	5	1	1	1	20	3	3
508	127	1	3	1	12	1	3	0	49	3	3
509	128	1	3	0	16	1	1	1	71	5	3
510	128	1	2	1	12	1	3	1	86	5	4
511	128	1	4	0	5	1	2	1	70	5	4
512	128	1	1	1	5	1	1	1	99	5	4
513	129	1	3	0	10	1	1	1	25	8	3
514	129	1	3	0	10	1	2	1	24	8	3
515	129	1	1	0	5	1	1	1	34	8	3
516	129	1	4	1	16	1	6	1	83	8	2
517	130	1	3	1	10	1	6	0	147	8	3
518	130	1	3	0	8	1	1	1	140	8	3
519	130	1	3	0	12	1	1	1	192	8	4
520	130	1	3	0	10	1	1	1	177	8	2
521	131	1	2	0	10	1	1	1	65	20	3
522	131	1	3	0	10	1	1	1	57	20	3
523	131	1	2	0	12	1	2	1	111	20	2
524	131	1	3	0	12	1	1	1	119	20	4
525	132	1	2	0	12	1	6	1	67	7	3
526	132	1	2	0	8	1	3	1	19	7	2
527	132	1	4	1	5	1	2	1	52	7	3
528	132	1	2	1	16	1	1	1	51	7	2
